# Supplementary material for: Aloe arborescens: In Vitro Screening of Genotoxicity, Effective Inhibition of Enzyme Characteristics for Disease Etiology, and Microbiological Activity
Source: Molecules. 2022 Apr 3;27(7):2323. doi: 10.3390/molecules27072323 (PMC9000289; doi:10.3390/molecules27072323)
Supplement: Supplementary file 1 [file molecules-27-02323-s001.zip]

Archive with 1 entries (1 files):
- molecules-1637100-supplementary.pdf
